# Supplementary material for: Valorization of Spent Grains from Beer Production through β-Glucan Extraction
Source: Foods. 2024 Jan 29;13(3):440. doi: 10.3390/foods13030440 (PMC10855925; doi:10.3390/foods13030440)
Supplement: Supplementary file 1 [file foods-13-00440-s001.zip]

Archive with 1 entries (1 files):
- foods-2747122-supplementary.pdf
